# Supplementary material for: CT-Based Radiomic Analysis for Preoperative Prediction of Tumor Invasiveness in Lung Adenocarcinoma Presenting as Pure Ground-Glass Nodule
Source: Cancers (Basel). 2022 Nov 29;14(23):5888. doi: 10.3390/cancers14235888 (PMC9739513; doi:10.3390/cancers14235888)
Supplement: Supplementary file 1 [file cancers-14-05888-s001.zip]

Archive with 1 entries (1 files):
- cancers-1869840-supplementary.pdf
